# Supplementary material for: The Verbal Irony Questionnaire: An Initial Approach to the Conceptualization and Measurement of Verbal Irony in High Intellectual Ability
Source: J Intell. 2025 Jan 27;13(2):15. doi: 10.3390/jintelligence13020015 (PMC11856102; doi:10.3390/jintelligence13020015)
Supplement: Supplementary file 1 [file jintelligence-13-00015-s001.zip]

Archive with 3 entries (2 files):
- jintelligence-3315223-sm/
- jintelligence-3315223-sm/Appendix 1_VIrQ .pdf
- jintelligence-3315223-sm/Appendix 2 (remarks on the VIrQ).pdf
